# Supplementary material for: Transcriptomic analysis of interstock-induced dwarfism in Sweet Persimmon (Diospyros kaki Thunb.)
Source: Hortic Res. 2019 May 1;6:51. doi: 10.1038/s41438-019-0133-7 (PMC6491603; doi:10.1038/s41438-019-0133-7)
Supplement: Supplementary file 2 — KEGG analysis of all unigenes in Diospyros kaki [file 41438_2019_133_MOESM2_ESM.xlsx]

## Sheet: Supplementary Data File 1
KEGG analysis of all unigenes in Diospyros kaki.
#	Pathway	All genes with pathway annotation (49032)	Pathway ID	Level 1	Level 2
1	Metabolic pathways	12427 (25.34%)	ko01100	Metabolism	Global map
2	Biosynthesis of secondary metabolites	6202 (12.65%)	ko01110	Metabolism	Global map
3	Ribosome	2821 (5.75%)	ko03010	Genetic Information Processing	Translation
4	Plant-pathogen interaction	2549 (5.2%)	ko04626	Organismal Systems	Environmental adaptation
5	Spliceosome	2269 (4.63%)	ko03040	Genetic Information Processing	Transcription
6	Plant hormone signal transduction	2181 (4.45%)	ko04075	Environmental Information Processing	Signal transduction
7	Endocytosis	2145 (4.37%)	ko04144	Cellular Processes	Transport and catabolism
8	RNA transport	2130 (4.34%)	ko03013	Genetic Information Processing	Translation
9	Protein processing in endoplasmic reticulum	1812 (3.7%)	ko04141	Genetic Information Processing	Folding, sorting and degradation
10	Glycerophospholipid metabolism	1717 (3.5%)	ko00564	Metabolism	Lipid metabolism
11	Ether lipid metabolism	1482 (3.02%)	ko00565	Metabolism	Lipid metabolism
12	Glycolysis / Gluconeogenesis	1261 (2.57%)	ko00010	Metabolism	Carbohydrate metabolism
13	mRNA surveillance pathway	1256 (2.56%)	ko03015	Genetic Information Processing	Translation
14	Starch and sucrose metabolism	1144 (2.33%)	ko00500	Metabolism	Carbohydrate metabolism
15	Purine metabolism	1017 (2.07%)	ko00230	Metabolism	Nucleotide metabolism
16	Phenylpropanoid biosynthesis	943 (1.92%)	ko00940	Metabolism	Biosynthesis of other secondary metabolites
17	Ribosome biogenesis in eukaryotes	928 (1.89%)	ko03008	Genetic Information Processing	Translation
18	Ubiquitin mediated proteolysis	912 (1.86%)	ko04120	Genetic Information Processing	Folding, sorting and degradation
19	Pyrimidine metabolism	895 (1.83%)	ko00240	Metabolism	Nucleotide metabolism
20	Pyruvate metabolism	872 (1.78%)	ko00620	Metabolism	Carbohydrate metabolism
21	Phagosome	849 (1.73%)	ko04145	Cellular Processes	Transport and catabolism
22	Oxidative phosphorylation	820 (1.67%)	ko00190	Metabolism	Energy metabolism
23	Pentose and glucuronate interconversions	804 (1.64%)	ko00040	Metabolism	Carbohydrate metabolism
24	RNA degradation	763 (1.56%)	ko03018	Genetic Information Processing	Folding, sorting and degradation
25	Amino sugar and nucleotide sugar metabolism	641 (1.31%)	ko00520	Metabolism	Carbohydrate metabolism
26	Fatty acid metabolism	615 (1.25%)	ko00071	Metabolism	Lipid metabolism
27	Carbon fixation in photosynthetic organisms	604 (1.23%)	ko00710	Metabolism	Energy metabolism
28	Peroxisome	554 (1.13%)	ko04146	Cellular Processes	Transport and catabolism
29	Arginine and proline metabolism	550 (1.12%)	ko00330	Metabolism	Amino acid metabolism
30	Limonene and pinene degradation	530 (1.08%)	ko00903	Metabolism	Metabolism of terpenoids and polyketides
31	Glyoxylate and dicarboxylate metabolism	527 (1.07%)	ko00630	Metabolism	Carbohydrate metabolism
32	Flavonoid biosynthesis	517 (1.05%)	ko00941	Metabolism	Biosynthesis of other secondary metabolites
33	RNA polymerase	503 (1.03%)	ko03020	Genetic Information Processing	Transcription
34	Cysteine and methionine metabolism	488 (1%)	ko00270	Metabolism	Amino acid metabolism
35	Glutathione metabolism	476 (0.97%)	ko00480	Metabolism	Metabolism of other amino acids
36	Ascorbate and aldarate metabolism	459 (0.94%)	ko00053	Metabolism	Carbohydrate metabolism
37	Citrate cycle (TCA cycle)	458 (0.93%)	ko00020	Metabolism	Carbohydrate metabolism
38	Stilbenoid, diarylheptanoid and gingerol biosynthesis	457 (0.93%)	ko00945	Metabolism	Biosynthesis of other secondary metabolites
39	Propanoate metabolism	454 (0.93%)	ko00640	Metabolism	Carbohydrate metabolism
40	Galactose metabolism	448 (0.91%)	ko00052	Metabolism	Carbohydrate metabolism
41	Valine, leucine and isoleucine degradation	447 (0.91%)	ko00280	Metabolism	Amino acid metabolism
42	Tryptophan metabolism	439 (0.9%)	ko00380	Metabolism	Amino acid metabolism
43	Glycerolipid metabolism	439 (0.9%)	ko00561	Metabolism	Lipid metabolism
44	Tyrosine metabolism	437 (0.89%)	ko00350	Metabolism	Amino acid metabolism
45	Fructose and mannose metabolism	425 (0.87%)	ko00051	Metabolism	Carbohydrate metabolism
46	Pentose phosphate pathway	417 (0.85%)	ko00030	Metabolism	Carbohydrate metabolism
47	Circadian rhythm - plant	408 (0.83%)	ko04712	Organismal Systems	Environmental adaptation
48	Zeatin biosynthesis	394 (0.8%)	ko00908	Metabolism	Metabolism of terpenoids and polyketides
49	ABC transporters	391 (0.8%)	ko02010	Environmental Information Processing	Membrane transport
50	Terpenoid backbone biosynthesis	366 (0.75%)	ko00900	Metabolism	Metabolism of terpenoids and polyketides
51	Phosphatidylinositol signaling system	364 (0.74%)	ko04070	Environmental Information Processing	Signal transduction
52	beta-Alanine metabolism	359 (0.73%)	ko00410	Metabolism	Metabolism of other amino acids
53	Aminoacyl-tRNA biosynthesis	356 (0.73%)	ko00970	Genetic Information Processing	Translation
54	Photosynthesis	340 (0.69%)	ko00195	Metabolism	Energy metabolism
55	Phenylalanine metabolism	339 (0.69%)	ko00360	Metabolism	Amino acid metabolism
56	Nucleotide excision repair	332 (0.68%)	ko03420	Genetic Information Processing	Replication and repair
57	Photosynthesis - antenna proteins	318 (0.65%)	ko00196	Metabolism	Energy metabolism
58	Glycine, serine and threonine metabolism	317 (0.65%)	ko00260	Metabolism	Amino acid metabolism
59	Cyanoamino acid metabolism	317 (0.65%)	ko00460	Metabolism	Metabolism of other amino acids
60	Lysine degradation	314 (0.64%)	ko00310	Metabolism	Amino acid metabolism
61	Protein export	293 (0.6%)	ko03060	Genetic Information Processing	Folding, sorting and degradation
62	Flavone and flavonol biosynthesis	290 (0.59%)	ko00944	Metabolism	Biosynthesis of other secondary metabolites
63	Porphyrin and chlorophyll metabolism	269 (0.55%)	ko00860	Metabolism	Metabolism of cofactors and vitamins
64	Inositol phosphate metabolism	269 (0.55%)	ko00562	Metabolism	Carbohydrate metabolism
65	Proteasome	268 (0.55%)	ko03050	Genetic Information Processing	Folding, sorting and degradation
66	Histidine metabolism	264 (0.54%)	ko00340	Metabolism	Amino acid metabolism
67	Biosynthesis of unsaturated fatty acids	257 (0.52%)	ko01040	Metabolism	Lipid metabolism
68	Alanine, aspartate and glutamate metabolism	255 (0.52%)	ko00250	Metabolism	Amino acid metabolism
69	Base excision repair	247 (0.5%)	ko03410	Genetic Information Processing	Replication and repair
70	Carotenoid biosynthesis	245 (0.5%)	ko00906	Metabolism	Metabolism of terpenoids and polyketides
71	Nitrogen metabolism	245 (0.5%)	ko00910	Metabolism	Energy metabolism
72	Phenylalanine, tyrosine and tryptophan biosynthesis	243 (0.5%)	ko00400	Metabolism	Amino acid metabolism
73	Basal transcription factors	232 (0.47%)	ko03022	Genetic Information Processing	Transcription
74	N-Glycan biosynthesis	229 (0.47%)	ko00510	Metabolism	Glycan biosynthesis and metabolism
75	Homologous recombination	225 (0.46%)	ko03440	Genetic Information Processing	Replication and repair
76	Regulation of autophagy	224 (0.46%)	ko04140	Cellular Processes	Transport and catabolism
77	Glycosylphosphatidylinositol(GPI)-anchor biosynthesis	212 (0.43%)	ko00563	Metabolism	Glycan biosynthesis and metabolism
78	Butanoate metabolism	205 (0.42%)	ko00650	Metabolism	Carbohydrate metabolism
79	SNARE interactions in vesicular transport	200 (0.41%)	ko04130	Genetic Information Processing	Folding, sorting and degradation
80	Diterpenoid biosynthesis	199 (0.41%)	ko00904	Metabolism	Metabolism of terpenoids and polyketides
81	Sphingolipid metabolism	198 (0.4%)	ko00600	Metabolism	Lipid metabolism
82	Natural killer cell mediated cytotoxicity	191 (0.39%)	ko04650	Organismal Systems	Immune system
83	alpha-Linolenic acid metabolism	183 (0.37%)	ko00592	Metabolism	Lipid metabolism
84	Mismatch repair	181 (0.37%)	ko03430	Genetic Information Processing	Replication and repair
85	Other glycan degradation	179 (0.37%)	ko00511	Metabolism	Glycan biosynthesis and metabolism
86	DNA replication	172 (0.35%)	ko03030	Genetic Information Processing	Replication and repair
87	Valine, leucine and isoleucine biosynthesis	169 (0.34%)	ko00290	Metabolism	Amino acid metabolism
88	Fatty acid biosynthesis	168 (0.34%)	ko00061	Metabolism	Lipid metabolism
89	Ubiquinone and other terpenoid-quinone biosynthesis	165 (0.34%)	ko00130	Metabolism	Metabolism of cofactors and vitamins
90	Pantothenate and CoA biosynthesis	156 (0.32%)	ko00770	Metabolism	Metabolism of cofactors and vitamins
91	Cutin, suberine and wax biosynthesis	152 (0.31%)	ko00073	Metabolism	Lipid metabolism
92	Steroid biosynthesis	145 (0.3%)	ko00100	Metabolism	Lipid metabolism
93	Circadian rhythm - mammal	135 (0.28%)	ko04710	Organismal Systems	Environmental adaptation
94	Sulfur metabolism	133 (0.27%)	ko00920	Metabolism	Energy metabolism
95	Tropane, piperidine and pyridine alkaloid biosynthesis	125 (0.25%)	ko00960	Metabolism	Biosynthesis of other secondary metabolites
96	Benzoxazinoid biosynthesis	120 (0.24%)	ko00402	Metabolism	Biosynthesis of other secondary metabolites
97	Selenocompound metabolism	114 (0.23%)	ko00450	Metabolism	Metabolism of other amino acids
98	Anthocyanin biosynthesis	101 (0.21%)	ko00942	Metabolism	Biosynthesis of other secondary metabolites
99	Glycosaminoglycan degradation	98 (0.2%)	ko00531	Metabolism	Glycan biosynthesis and metabolism
100	Folate biosynthesis	92 (0.19%)	ko00790	Metabolism	Metabolism of cofactors and vitamins
101	Isoflavonoid biosynthesis	90 (0.18%)	ko00943	Metabolism	Biosynthesis of other secondary metabolites
102	Riboflavin metabolism	90 (0.18%)	ko00740	Metabolism	Metabolism of cofactors and vitamins
103	Isoquinoline alkaloid biosynthesis	88 (0.18%)	ko00950	Metabolism	Biosynthesis of other secondary metabolites
104	Linoleic acid metabolism	87 (0.18%)	ko00591	Metabolism	Lipid metabolism
105	Arachidonic acid metabolism	86 (0.18%)	ko00590	Metabolism	Lipid metabolism
106	Monoterpenoid biosynthesis	83 (0.17%)	ko00902	Metabolism	Metabolism of terpenoids and polyketides
107	One carbon pool by folate	83 (0.17%)	ko00670	Metabolism	Metabolism of cofactors and vitamins
108	Sulfur relay system	82 (0.17%)	ko04122	Genetic Information Processing	Folding, sorting and degradation
109	Lysine biosynthesis	80 (0.16%)	ko00300	Metabolism	Amino acid metabolism
110	Nicotinate and nicotinamide metabolism	78 (0.16%)	ko00760	Metabolism	Metabolism of cofactors and vitamins
111	Sesquiterpenoid and triterpenoid biosynthesis	73 (0.15%)	ko00909	Metabolism	Metabolism of terpenoids and polyketides
112	Indole alkaloid biosynthesis	73 (0.15%)	ko00901	Metabolism	Biosynthesis of other secondary metabolites
113	Glycosphingolipid biosynthesis - ganglio series	71 (0.14%)	ko00604	Metabolism	Glycan biosynthesis and metabolism
114	Fatty acid elongation	70 (0.14%)	ko00062	Metabolism	Lipid metabolism
115	Thiamine metabolism	59 (0.12%)	ko00730	Metabolism	Metabolism of cofactors and vitamins
116	Glucosinolate biosynthesis	53 (0.11%)	ko00966	Metabolism	Biosynthesis of other secondary metabolites
117	Vitamin B6 metabolism	52 (0.11%)	ko00750	Metabolism	Metabolism of cofactors and vitamins
118	Taurine and hypotaurine metabolism	49 (0.1%)	ko00430	Metabolism	Metabolism of other amino acids
119	Brassinosteroid biosynthesis	49 (0.1%)	ko00905	Metabolism	Metabolism of terpenoids and polyketides
120	Synthesis and degradation of ketone bodies	49 (0.1%)	ko00072	Metabolism	Lipid metabolism
121	Glycosphingolipid biosynthesis - globo series	47 (0.1%)	ko00603	Metabolism	Glycan biosynthesis and metabolism
122	Other types of O-glycan biosynthesis	46 (0.09%)	ko00514	Metabolism	Glycan biosynthesis and metabolism
123	C5-Branched dibasic acid metabolism	45 (0.09%)	ko00660	Metabolism	Carbohydrate metabolism
124	Non-homologous end-joining	38 (0.08%)	ko03450	Genetic Information Processing	Replication and repair
125	Lipoic acid metabolism	35 (0.07%)	ko00785	Metabolism	Metabolism of cofactors and vitamins
126	Caffeine metabolism	10 (0.02%)	ko00232	Metabolism	Biosynthesis of other secondary metabolites
127	Biotin metabolism	7 (0.01%)	ko00780	Metabolism	Metabolism of cofactors and vitamins
128	Betalain biosynthesis	4 (0.01%)	ko00965	Metabolism	Biosynthesis of other secondary metabolites
